# Supplementary material for: Why are people with dengue dying? A scoping review of determinants for dengue mortality
Source: BMC Infect Dis. 2015 Jul 30;15:301. doi: 10.1186/s12879-015-1058-x (PMC4520151; doi:10.1186/s12879-015-1058-x)
Supplement: Additional file 1: — Table S1. Scoping Review dengue mortality and SDH database: Spreadsheet with the information from the reviewed documents. (XLSX 84 kb) [file 12879_2015_1058_MOESM1_ESM.xlsx]

## Sheet: SR reviewed documents
UniqueKey	Authors	Title	PlaceCountry	Date/Year	titleandabstract1	abstractisinformative	ExplainBakground	Statespecificobjective	Studydesign1	setdescribed	DescriptionSet	Describetypeparticipant	Num participant	Elegibilitycriteria	outcomedefined	DataSource1	otherSources	meassuresdescribeit	descripbias	explanationstudysize	descripstatmethod	Statisiticalmethods1	explainquanti	Explainquali	Finalpatients	Finalnumber	descriptivedata	Outcomedatareport	givecrudeadjusted	additionalanalyses	summarykeyresults	limitationsdescribed	Overallinterpret	Receivefunding	Fundingsource	Denguediagnostic	Fatalcaseclasification	CaseManagement	DescripclasificationDX	descripfatalcaseclas	Descripcasemanagx	Causeofdeath	InfoaboutSDH	MentHCAccessopp	mentSESpolitical	Included	Income	Education	Ocupation
25	Ho TS, Wang SM et al	clinical and laboratory predictive markers for acute dengue infection	Taiwan	2013	No	Yes	Yes	Yes	8	Yes	hospital in Tainan, Taiwan	Yes	581	dengue suspected cases	Yes	0			Yes	No	Yes	2	Yes	No	Yes	1	Yes	Yes	Yes	No	Yes	Yes	2	No		0	0	0				0	Yes	No	No	Yes	No	No	No
85	Nisalak A, Endy T and others	Serotype-specific dengue virus circulation and dengue disease in Bangkok, Thailand from 1973 to 1999	Thailand	2003	Yes	Yes	Yes	Yes	8	Yes	bangkok	Yes	15376		Yes	2			Yes	Yes	No	2	Yes	No	Yes	67	Yes	Yes	Yes	No	Yes	Yes	0	Yes	US Army	0	0	0				0	Yes	No	No	Yes	No	No	No
46	Mota AKM, Filho ALM et al	Mortalidade materna e incidencia de dengue na regiao sudeste do Brasil: estudo ecologico no periodo 2001-2005	Brazil	2012	Yes	Yes	Yes	Yes	6	Yes	Brazilian state	Yes	146332	dengue cases in women	Yes	2			Yes	Yes	Yes	2	Yes	No	Yes	483	Yes	Yes	Yes	No	Yes	Yes	2	No		0	0	0			BRazilian MoH	0	Yes	Yes	No	Yes	No	No	No
12	Chakravarti A, Arora R, Luxemburger C.	Fifty years of dengue in India	India	2012	No	Yes	Yes	Yes	0	Yes	the country	Yes	251	all articles repporting dengue cases	Yes	3	national vector program ans WHO databases		Yes	No	No	3	Yes	No	No		Yes	Yes	Yes	Yes	Yes	Yes	2	Yes	sanofi pasteur	0	0	2	both	both		0	Yes	Yes	No	Yes	No	No	No
73	Sukri NC, Laras K et al	Transmission of epidemic dengue hemorrhagic fever in Easternmost Indonesia	Indonesia	2003	No	Yes	Yes	Yes	2	Yes	hospita l and community cases	Yes	172	dengue cases	Yes	2			Yes	Yes	Yes	2	Yes	No	Yes	2	Yes	Yes	Yes	No	Yes	Yes	2	No		0	0	0				0	Yes	No	No	Yes	No	No	No
30	Kamath and Ranjit	Clinical features, complications and atypical manifestation of children with severe forms of dengue hemorrhagic fever in south india	India	2006	No	Yes	Yes	Yes	8	Yes	PICU in south india	Yes	109	dengue cases who required PICU	Yes	0			No	Yes	No	3	Yes	No	Yes	9	Yes	Yes	Yes	No	Yes	Yes	2	No		0	0	0				0	Yes	No	No	Yes	No	No	No
47	Navarrete J, Gomez-Dantes H et al	Clinical profile of dengue hemorrahagic cases fever in Mexico	Mexico	2005	No	Yes	Yes	Yes	8	Yes	Mexican institute of social security	Yes	1415	dengue cases attended in the MISS	Yes	0			No	Yes	Yes	1	Yes	No	Yes	79	Yes	Yes	Yes	Yes	Yes	Yes	0	No		0	0	0	Mexican MoH adjusted version			0	Yes	No	No	Yes	No	No	No
57	Rigau-Perez JG	Manifestaciones clinicas del denge hemoragico en Puerto Rico, 1990-1991	Puerto Rico	1997	No	Yes	Yes	Yes	8	Yes	hospitals in Puerto Rico	Yes	115	dengue patients (53 with positive results)	Yes	2			No	Yes	Yes	2	Yes	No	Yes	3	Yes	Yes	Yes	No	Yes	Yes		No		0	0	0	Author's consideration			0	Yes	Yes	No	Yes	No	No	No
28	Jensenius M, Berild D et al	fatal subarachnoidal haemorrage in a norwegian traveller with dengue virus infection	Norway	2006	Yes	Yes	Yes	Yes	5	Yes	Norwayn hospital	Yes	1		Yes	0			No	Yes	Yes	2	Yes	No	Yes	1	Yes	Yes	Yes	No	Yes	Yes	0	No		0	0	0				0	Yes	No	No	Yes	No	No	No
81	Tsai JJ, Hsieh MH, Liu LT, Hsiao HM, Perng GC	Mortality from septic shock in a dengue infected patient: a case report	Taiwan	2013	Yes	Yes	Yes	Yes	5	Yes	hospital in taiwan	Yes	1		No	0			Yes	Yes	No	3	Yes	No	Yes	1	Yes	Yes	Yes	No	Yes	Yes	2	No		0	0	0				1	Yes	No	No	Yes	No	No	No
14	Chaudhuri M, Pahari A.	Dengue: Clinical issues in management	India	2005	No	No	Yes	No	8	Yes	Kolkata´s hospital	Yes	107	patients with dengue diagnosis	Yes	0			No	No	No	2	Yes	No	Yes	4	Yes	Yes	Yes	No	Yes	No	2	No		0	0	0				0	Yes	Yes	No	Yes	No	No	No
67	Verma R and Varatharaj A	Epilepsia partialis continua as a manifestation of dengue encephalitis	India	2011	No	Yes	Yes	Yes	5	Yes	hospital in Lucknow, India	Yes	1	dengue patient	Yes	0			No	Yes	No	3	Yes	No	Yes	1	Yes	Yes	Yes	No	Yes	Yes	0	No		0	0	0				0	Yes	No	No	Yes	No	No	No
29	Huhtamo E, Vuorinen S et al.	Fatal dengue virus infection in a finnish traveler	Finland	2006	Yes	Yes	Yes	Yes	5	Yes	hospitals in thailand, indonesia and finland	Yes	1	dengue case	Yes	0	lab analyses		Yes	Yes	Yes	3	Yes	No	Yes	1	Yes	Yes	Yes	No	Yes	Yes	0	Yes	helsinki hospital	0	0	0				0	Yes	No	No	Yes	No	No	No
10	Carod-Artal FJ, Wichman O.	Neurological complication of dengue virus infection	multycountry	2013	No	No	Yes	Yes	0	Yes	literature review	Yes	247	articles describing neurological, neuromuscular or neuro-ophthalmic	Yes	3			No	Yes	No	3	Yes	No	Yes	55	Yes	Yes	Yes	Yes	Yes	No	0	Yes	AGAUR, Welcome Trust, Medical research council UK, BMGF and Singapour MoH	1	2	2	both clasification	both clasification		1	No	No	No	Yes	No	No	No
1	ALEJANDRIA, M	Dengue hemorragic fever or dengue shock syndrome in children	England	2009	No	Yes	Yes	Yes	0	Yes	literature review worlwide	Yes	13	articles literature review and RTC	Yes	3	articles	GRADE evaluation of the quality of the evidence	No	Yes	No	3	No	No	Yes	13	Yes	Yes	Yes	Yes	Yes	Yes	2	No		0	0	0				0	Yes	No	No	Yes	No	No	No
36	Lee CH, Teo C and Low AF	fulminat dengue myocarditis masquerading as acute myorcardial infaction	Singapore	2008	No	Yes	Yes	Yes	5	Yes	National University hospital	Yes	1	dengue patien with atypical manifestation	Yes	0			No	Yes	Yes	2	Yes	No	Yes	1	Yes	No	Yes	No	Yes	Yes	0	No		0	0	0				0	Yes	No	No	Yes	No	No	No
74	Azevedo LS, Carvalho DBM et al	Dengue in renal tranplant patients: a retrospective analysis	Brazil	2007	No	Yes	Yes	Yes	8	Yes	Brazilian hospitals	Yes	27	renal transplanted with dengue	Yes	0			No	Yes	No	2	Yes	No	Yes	1	Yes	Yes	Yes	No	Yes	Yes	2	No		0	0	0				0	Yes	No	No	Yes	No	No	No
9	Cardoso IM, Caidelle A	Dengue: clinical forms ans risk groups in a high incidence city in the southeastern region of Brazil	Brazil	2011	No	Yes	Yes	Yes	6	Yes	Vitoria a municipality	Yes	19843	patients with confirmed dengue	Yes	2	2000 census	all cases from 2000 to 2009	Yes	Yes	Yes	2	Yes	No	Yes	1338	Yes	Yes	Yes	Yes	Yes	Yes	0	Yes	FACITEC	0	0	2	Brazil´s MoH Guidelines	Brazil´s MoH Guidelines	Brazil´s MoH guidelines	0	Yes	Yes	Yes	Yes	No	No	No
78	Larrieu, S Cassadou, J Rosine, JL Chappert	1. Lessons raised by the Major 2010 Dengue Epidemics in the French West Indies	france (martinique)	2013	Yes	Yes	Yes	Yes	8	Yes	Gouadaloupe and MArtinica	Yes	84000	dengue like sindromes	Yes	2			Yes	Yes	No	2	Yes	No	Yes	22	Yes	Yes	Yes	No	Yes	Yes	2	No		2	2	2	dengue like syndrome			0	No	No	No	Yes	No	No	No
31	Karunakaran A, Ilyas W et al.	Risk factors of mortality aamong dengue patiens admitted to a tertiary care setting in Kerala, India	India	2013	Yes	Yes	Yes	Yes	2	Yes	medical college hospital	Yes	20	10 cases and 10 controls	Yes	0			Yes	Yes	No	0	Yes	No	Yes	10	Yes	Yes	Yes	No	Yes	Yes	0	No		1	1	1				1	Yes	No	No	Yes	No	No	No
82	Marques N, Gan VC, Leo YS	Dengue myocarditis in Singapore: two case reports	Singapore	2013	Yes	Yes	Yes	Yes	4	Yes	hospital in Singapore	Yes	2		Yes	0			Yes	Yes	No	2	Yes	No	Yes	1	Yes	Yes	Yes	No	Yes	Yes	0	No		0	0	0				0	Yes	No	No	Yes	No	No	No
70	Corwin AL, Larasati RP et al	Epidemic dengue transmission in Southern Sumatra, Indonesia	Indonesia	2001	No	Yes	Yes	Yes	8	Yes	Sumatra, indonesia	Yes	2439	dengue reported cases	Yes	2			Yes	Yes	No	2	Yes	No	Yes	100	Yes	Yes	Yes	No	Yes	Yes		Yes	GEIS	0	0	0				0	Yes	No	No	Yes	No	No	No
64	Souza TBB and Dias JP	Perfl epidemiologico da dengue no mutabuna (BA) 2000- Jun. 2009	Brazil	2010	No	Yes	Yes	Yes	8	Yes	municipality in Brazil	Yes	31290	dengue reported cases	Yes	1			No	Yes	Yes	2	Yes	No	Yes	11	Yes	Yes	Yes	No	Yes	Yes		No		0	0	0				0	Yes	No	No	Yes	No	No	No
60	Salgado D;, Panqueba CA et al.	Mortalidad por dengue hemorragico en niños en Colombia: mas alla del choque	Colombia	2008	No	Yes	Yes	Yes	8	Yes	hospital in Neiva Colombia	Yes	15	dengue deaths in under 13 years old children	Yes	0			No	Yes	No	2	Yes	No	Yes	15	Yes	Yes	Yes	No	Yes	Yes	0	No		0	0	0				0	Yes	No	No	Yes	No	No	No
22	Figueiro A, Hartz Z et al	Death from dengue fever as a sentinel even for evaluation of quality of healthcare: a case study in two muicipalitie in northeast Brazil, 2008	Brazil	2011	Yes	Yes	Yes	Yes	5	Yes	a brazilian state	Yes	14	deaths by dengue	Yes	2	information by the health system staff		No	Yes	Yes	3	Yes	Yes	Yes	5	Yes	Yes	Yes	Yes	Yes	Yes	0	Yes	brazilian MoH	2	2	2	Brazilian MoH guidelines	Brazilian MoH guidelines	Brazilian MoH guidelines	0	Yes	Yes	Yes	Yes	No	No	No
55	Pontes RJS and Ruffino-Neto A	Vigilancia e busca ativa de casos suspeitos de dengue hemorragico em Ribeirao Preto, Sao Paulo	Brazil	1997	No	Yes	Yes	Yes	8	Yes	BRazilian state	Yes	36	dengue suspected cases	Yes	2			No	Yes	No	2	Yes	No	Yes	2	Yes	Yes	Yes	No	Yes	Yes		No		0	0	0				0	Yes	No	No	Yes	No	No	No
72	Schmitz L, Prayag S et al	Nonhematological organ dysfunction and positive fluid balance are important determinants of outcome in adults with severe dengue infection: A multicenter study from India	India	2011	Yes	Yes	Yes	Yes	8	Yes	differents hospitals in India	Yes	42	dengue cases admited in ICU	Yes	0			Yes	Yes	Yes	2	Yes	No	Yes	8	Yes	Yes	Yes	No	Yes	Yes		No		0	0	0	or lab positivity			0	Yes	No	No	Yes	No	No	No
38	Mendez and Gonzalez	Manifestacines clinicas inusuales del dengue hemorragico en niños	Colombia	2006	No	Yes	Yes	Yes	8	Yes	hospital de santander	Yes	168	dengue cases with unussual manifestations	Yes	0			Yes	Yes	Yes	2	Yes	No	Yes	10	Yes	Yes	Yes	Yes	Yes	Yes	0	No		0	0	0	including unussual manifestations			0	Yes	No	No	Yes	No	No	No
15	Chheng K, Carter MJ, Emary K et al	A prospectivee study of the causes of febrile illeness requerng hospitalization in children in Cambodia	Cambodia	2013	Yes	Yes	Yes	Yes	1	Yes	Angkor hospital	Yes	1225	febrile patients	Yes	0			No	Yes	Yes	2	Yes	No	Yes	66	Yes	Yes	Yes	Yes	Yes	Yes	0	Yes	welcome trust and others	2	2	2	lab confirmation	lab confirmation		1	Yes	Yes	No	Yes	No	No	No
52	Guzman MG, Alvarez M et al	Fatal dengue hemorrhagic fever in Cuba, 1997	Cuba	1999	No	Yes	Yes	Yes	8	Yes	dengue deaths in	Yes	12	dengue deaths	Yes	0			No	Yes	Yes	2	Yes	No	Yes	12	Yes	Yes	Yes	No	Yes	Yes	0	No		0	0	0	PAHO 1994			1	Yes	No	No	Yes	No	No	No
61	Sam SS, Omar SFS et al	Review of dengue hemorrhagic fever fatal cases seen among adults: a retrospective study	Malaysia	2013	Yes	Yes	Yes	Yes	8	Yes	Hospital in Malaysia	Yes	10	dengue deaths	Yes	0			Yes	Yes	No	2	Yes	No	Yes	10	Yes	Yes	Yes	No	Yes	Yes		Yes	MAlaysia Government	0	0	0				0	Yes	Yes	No	Yes	No	No	No
68	Vita WP, Nicolai CCA et al	Dengue: alertas clinico e laboratoriais da evolucao grave da doenca	Brazil	2009	No	Yes	Yes	Yes	8	Yes	Rio de Janeiro, Brazil	Yes	24559	dengue cases	Yes	2			No	Yes	No	2	Yes	No	Yes	26	Yes	Yes	Yes	No	Yes	Yes	2	No		0	0		Brazilian MoH			0	Yes	No	No	Yes	No	No	No
35	Malagive GN, Velathanthiri VG et al	Patterns of disease among adults hospitalized	Sri Lanka	2006	No	Yes	Yes	Yes	8	Yes	Colombo University hospital	Yes	108	dengue cases	Yes	0			No	No	No	2	Yes	No	Yes	3	Yes	Yes	Yes	No	Yes	Yes	0	Yes	asian development bank	0	0	0				0	Yes	No	No	Yes	No	No	No
7	Bunnag T, Kalayanarooj S	Dengue Sahock Syndrome at the emergency room of Queen Sirikit NAtional Insititute of Child Health, Bangkoko, Thailand	Thailand	2011	No	Yes	Yes	Yes	8	Yes	ER service/hospital	Yes	109	patients with dengue seen at the ER during the study period	Yes	2		p values	No	Yes	Yes	2	Yes	No	Yes	50	Yes	Yes	Yes	Yes	Yes	Yes	0	No	not described	0	0	2			thai national guideline for dengue 2008	1	Yes	Yes	No	Yes	No	No	No
56	Raghupathy R, Chaturvedy UC et al	Elevated levels of IL-8 in dengue hemorrhagic fever	India	1998	No	Yes	Yes	Yes	2	Yes	Hospitals in India	Yes	99	dengue cases	Yes	0			No	Yes	Yes	2	Yes	No	Yes	6	Yes	Yes	Yes	No	Yes	Yes	0	No		0	0	0				0	Yes	No	No	Yes	No	No	No
84	Wichmann, O., Hongsiriwon, S., Bowonwatanuwong, C., Chotivanich, K., Sukthana, Y. and Pukrittayakamee, S	Risk factors and clinical features associated with severe dengue infection in adults and children during the 2001 epidemic in Chonburi, Thailand	Thailand	2004	Yes	Yes	Yes	Yes	8	Yes	hospital in a province of thailand	Yes	347	dengue sydromes	Yes	0			Yes	Yes	No	2	Yes	No	Yes	1	Yes	Yes	Yes	No	Yes	Yes	0	Yes	Mahidol University	0	0	0				0	Yes	No	No	Yes	No	No	No
83	OCAZIONEZ, RE; CORTES, FM; VILLAR, L A , GOMEZ, SY	Temporal distribution of dengue virus serotypes in Colombian endemic area and dengue incidence. Re-introduction of dengue-3 associated to mild febrile illness and primary infection	Colombia	2006	Yes	Yes	Yes	Yes	3	Yes	santander, colombia	Yes	596	dengue positive cases	Yes	2			Yes	Yes	No	2	Yes	No	Yes	4	Yes	Yes	Yes	No	Yes	Yes	0	No		0	0	0				0	Yes	No	No	Yes	No	No	No
20	Fajardo-Dolci F, Meljem-Moctezuma et al	defunciones en mexico analisis del año 2009	Mexico	2012	No	Yes	Yes	Yes	8	Yes		Yes	104	all reported deaths in Mexico form 2009 to 2010	Yes	0			No	No	Yes	3	Yes	No	Yes	104	Yes	Yes	Yes	Yes	Yes	No	2	No		0	0	0			Mexican guidelines	0	Yes	Yes	No	Yes	No	Yes	Yes
42	Mohamed NA, El-Raoof EA and Ibraheem HA.	Respiratory manifestations of dengue fever in Taiz-Yemen	Egypt	2013	No	Yes	Yes	Yes	8	Yes	Yemen international hospitlal in Taiz	Yes	100	dengue confirmed cases	Yes	0			No	Yes	No	2	Yes	No	Yes	55	Yes	Yes	Yes	No	Yes	No	0	No		0	0	0				1	Yes	No	No	Yes	No	No	No
4	Arismendi-Morillo G, Mauriello-Rivas C, Maldonado-Reverol M et al	Correlacion clinico patologica en casos fatales de dengue en Maracaibo, Venezuela	Venezuela	2011	Yes	Yes	Yes	Yes	4	Yes	hospital	Yes	8	casos mortales somtidos a necropsia clinica	Yes	0	necropsias		No	Yes	No	3	No	No	Yes	8	Yes	Yes	Yes	Yes	Yes	No	2	Yes	CONDES-UNiversidad Zulia	0	0					1	Yes	No	No	Yes	No	No	No
43	Mok Y, Quah J and Siau C.	A rare but potentially lethal complication of dengue	Singapore	2013	No	Yes	Yes	Yes	5	Yes	singapore hospital	Yes	1	dengue case	No	0			No	Yes	No	3	Yes	No	Yes	1	Yes	Yes	Yes	No	Yes	No	2	No		1	1	2			local MoH guidelines	0	Yes	No	No	Yes	No	No	No
40	Mia S, Begum RA et al	Trend of dengue infections in Malaysia, 2000-2010	Malaysia	2013	No	Yes	Yes	Yes	8	Yes	the country	Yes	385758	dengue reported cases 997 deaths	Yes	2			Yes	Yes	No	2	Yes	No	No	997	Yes	Yes	Yes	No	Yes	Yes	2	Yes	university Malaysia	0	0	0				0	Yes	Yes	No	Yes	No	No	No
65	Texeira MG, Costa MCN et al	Dengue: twenty-five years since reemergence in Brazil	Brazil	2009	No	Yes	Yes	Yes	7	Yes	the country	Yes	500000	dengue reported cases during 25 years period	Yes	1			No	Yes	No	2	Yes	No	No	110	Yes	Yes	Yes	No	Yes	Yes	0	No		0	0	0				0	Yes	No	No	Yes	No	No	No
58	Rocha LA and Tauil PL	Dengue em crianca: aspectos clinicos e epidemiologicos, Manaus, Estado do Amazonas, no periodo de 2006 e 2007	Brazil	2009	No	Yes	Yes	Yes	8	Yes	brazilian state	Yes	2020	dengue reported cases in under 15 years	Yes	2			No	Yes	Yes	2	Yes	Yes	Yes	5	Yes	Yes	Yes	No	Yes	Yes	2	No		0	0	0	brazilian MoH guidelines			0	Yes	No	No	Yes	No	No	No
33	Diaz Quijano and Alves Waldman	Factors associated with dengue mortality in Latin America and the caribean 1995-2009: an ecological study	Latin America and Caribean region	2012	Yes	Yes	Yes	Yes	6	Yes	LA&C region	Yes	2870	dengue registered deaths	Yes	2	census data, UN,		Yes	Yes	Yes	1	Yes	No	Yes	2870	Yes	Yes	Yes	Yes	Yes	Yes	0	Yes	Brazilian Government	0	0	0				0	Yes	Yes	Yes	Yes	Yes	No	No
41	Misra UK, Kalita J et al	Neurological manifestation of dengue virus infection	India	2006	No	Yes	Yes	Yes	8	Yes	hospital in India	Yes	17	patiens with dengue and neurological manifestation total 24 but some with JE	Yes	0			No	Yes	Yes	2	Yes	No	Yes	3	Yes	Yes	No	Yes	Yes	Yes	0	No		0	0	0				0	Yes	No	No	Yes	No	No	No
63	Sharp T, Hunsperger E et al	Virus-specific differences in rates of disease during the 2010 dengue epidemic in puerto rico	Puerto Rico	2013	No	Yes	Yes	Yes	8	Yes	the coutnry	Yes	26766	dengue reported cases	Yes	2			No	Yes	No	1	Yes	No	Yes	40	Yes	Yes	Yes	Yes	Yes	Yes		Yes	CDC	1	1	1	both			0	Yes	No	No	Yes	No	No	No
11	Casali CG, Pereira MRR, Santos LMJG et al	the epidemic of dengue and haemorrahagic dengue fever in the city of Rio de Janeiro, 2001/2002	Brazil	2004	No	Yes	Yes	Yes	8	Yes	Rio de Janeiro a municipality	Yes	8100	notified cases of dengue	Yes	2			No	Yes	Yes	0	Yes	No	Yes	54	Yes	Yes	Yes	Yes	Yes	No	0	No		0	0					0	No	No	No	Yes	No	No	No
80	Ahmed S, Mohammad WW, Hamid F, Akhter A, Afzal RK, Mahmood A.	The 2011 dengue haemorrhagic Fever outbreak in lahore - an account of clinical parameters and pattern of haemorrhagic complications	Pakistan	2013	Yes	Yes	Yes	Yes	8	Yes	hospital in lahore	Yes	640	dengue and dengue hemorrhaegic fever	Yes	0			Yes	Yes	No	2	Yes	No	Yes	20	Yes	Yes	Yes	Yes	Yes	Yes		No		0	0	0				0	Yes	No	No	Yes	No	No	No
76	Ramos C, Sanchez G et al	Dengue virus in the brain of a fatal case of hemorrhagic dengue fever	Mexico	1998	Yes	Yes	Yes	Yes	5	Yes	hospital in mexico	Yes	1	dengue death	Yes	0			No	Yes	No	3	Yes	No	Yes	1	Yes	Yes	Yes	No	Yes	Yes	0	Yes	Mexican government	0	0	0				0	Yes	No	No	Yes	No	No	No
32	Almas A, Parkash O and Akhter J	Clinical factors associated with mortality in dengue infection at a tertiary care center	Pakistan	2010	No	Yes	Yes	Yes	3	Yes	Khan University Hospital	Yes	699	dengue cases	Yes	0			Yes	Yes	Yes	2	Yes	No	Yes	19	Yes	Yes	Yes	No	Yes	Yes	2	No		2	2	2	lab confirmation			0	Yes	No	No	Yes	No	No	No
48	Nogueira RMR, Filippis AMB et al	Dengue virus infectionof the entral nervous system (CNS): a case report form Brazil	Brazil	2002	Yes	Yes	Yes	Yes	5	Yes	hospital in Brazil	Yes	1	dengue case	No	0			No	Yes	No	3	Yes	No	Yes	1	Yes	Yes	Yes	No	Yes	Yes	2	Yes	BRazilain Government and Fio Cruz	0	0	0	Brazilian MoH		Brazilian MoH	0	Yes	No	No	Yes	No	No	No
69	Wang CC, Lee IK et al	Differences in clinical and laboratory characteristics and disease severity between children and adults with dengue virus infection in Taiwan, 2002	Taiwan	2009	No	Yes	Yes	Yes	8	Yes	Chang Gung memorial hospital Taiwan	Yes	661	dengue infected patients	Yes	0			Yes	Yes	No	2	Yes	No	No	8	Yes	Yes	Yes	No	Yes	Yes	0	No		0	0	0				0	Yes	No	No	Yes	No	No	No
24	Guzman MG, Kouri G et al	Enhanced severity of secondary infections: death rates in 1981 and 1997 Cuban outbreaks	Cuba	2002	Yes	Yes	Yes	Yes	8	Yes	Cuban epidemics	Yes	4127	dengue deaths	Yes	2			No	Yes	No	2	Yes	No	Yes	73	Yes	Yes	Yes	Yes	Yes	Yes	0	No		0	0	0				0	No	No	No	Yes	No	No	No
17	Contreras and Villaotro	perfi clinico-epidemiologico del dengue hemorragico en niños atendidos en el hospital materno infantil	Honduras	1999	No	Yes	Yes	Yes	8	Yes	hospital materno infantil	Yes	26	dengue cases	Yes	0	patological reports	all patents with dengue and autopsy to whom their parents allow	No	Yes	Yes	2	Yes	No	Yes	3	Yes	Yes	Yes	Yes	Yes	Yes	2	No		0	0	0				1	Yes	Yes	No	Yes	No	No	No
44	Montenengro D, LAcerda HR et al	Aspectos clinicos es epidmeiologicos da epidemia de dengue no Recife, PE, em 2012	Brazil	2006	No	Yes	Yes	Yes	8	Yes	A state of Brazil	Yes	14	dengue deaths	Yes	1			No	Yes	No	2	Yes	No	Yes	14	Yes	Yes	Yes	No	Yes	Yes	0	No		0	0	0			Brazilian MoH	0	Yes	Yes	No	Yes	No	No	No
79	Cafferata ML, Bardach A, Rey-Ares L, Alcaraz A	2. Dengue Epidemiology and Burden of Disease in Latin America and the Caribbean: A Systematic Review of the Literature and Meta-Analysis	Latin America & Caribean	2013	Yes	Yes	Yes	Yes	0	Yes	latin american and the caribean region	Yes			Yes	3			Yes	Yes	No	2	Yes	No	Yes		Yes	Yes	Yes	No	Yes	Yes	0	Yes	instute for clinical effectiveness and health policy	0	0	0	both			0	No	No	No	Yes	No	No	No
53	Lee VJ, Lye DCB et al	Predictive value of simple clinical and laboratory variables for dengue hemorrhagic fever in adults	Singapore	2007	No	Yes	Yes	Yes	1	Yes	Tan Tock Seng Sinapore hospital	Yes	1973	dengue suspected patients	Yes	0			No	Yes	Yes	0	Yes	No	Yes	1	Yes	Yes	Yes	No	Yes	Yes	0	Yes	national research council	0	0	0	include a model			0	Yes	No	No	Yes	No	No	No
45	Moraes GH, Duarte EF and Duarte EC	Determinants of mortality from severe dengue in Brazil: A population based case control study	Brazil	2013	Yes	Yes	Yes	Yes	2	Yes	the country	Yes	12321	dengue registered cases	Yes	2			Yes	Yes	Yes	0	Yes	No	No	1062	Yes	Yes	Yes	Yes	Yes	Yes		No		0	0	0			Brazilian MoH	0	Yes	Yes	No	Yes	No	Yes	No
77	Chesneau P, Mehdaoui H et al	Dengue hemorrhagic fever in a patient administered long-term anti-platelet medication: one fatal case in Martinique	France (Martinique)	1998	Yes	Yes	Yes	Yes	5	Yes	hospital in martinique	Yes	1	dengue case using anti-platelet drugs	No	0			No	Yes	No	3	Yes	No	Yes	1	Yes	Yes	Yes	No	Yes	Yes	2	No		0	0	0				0	Yes	No	No	Yes	No	No	No
51	Ong A, Sand et al	Fatal dengue hemorrhagic fever in adults	Singapore	2007	No	Yes	Yes	Yes	2	Yes	Singapore hospital	Yes	42	dengue cases fatal vs non fatal	Yes	0			No	Yes	Yes	2	Yes	No	Yes	7	Yes	Yes	Yes	No	Yes	Yes	2	No		0	0	0	Author's critera			1	Yes	No	No	Yes	No	No	No
21	fiestas solorzanos, sihuincha maldonado et al	caracteristicas clinicas de pacieentes internados en el hospital de apoyo de iquitos "cesar garayar garcia" durante la epidemia de dengue enero-febrero de 2011	Peru	2011	Yes	Yes	Yes	Yes	8	Yes	hospital "cesar garayar garcia" en iquitos	Yes	41	dengue patients	No	0			No	No	Yes	3	Yes	No	Yes	3	Yes	Yes	Yes	Yes	Yes	No	2	No	Peruvian NIH	1	1	1				1	Yes	No	No	Yes	No	No	No
27	Janssen HLA, Bienfait HP et al.	Fatal Cerebral Oedema Associated with primary dengue infection	Netherlands	1998	No	Yes	Yes	Yes	5	Yes	an hospital in netherlands	Yes	1	patient with dengue	Yes	0			No	No	Yes	3	Yes	No	Yes	1	Yes	Yes	Yes	Yes	Yes	Yes	0	No		2	2	2	1995?			0	Yes	No	No	Yes	No	No	No
34	Lee IK, Liu JW and Yang KD	fatal dengue hemorhagic fever in adults: Emphasizing the evolutionary pre-fatal clinical and laboratory manifestations	Taiwan	2012	No	Yes	Yes	Yes	2	Yes	KSCGM hospital in Taiwan	Yes	701	701 dengue cases 309 DHF/DSS	Yes	0			Yes	Yes	Yes	2	Yes	No	Yes	10	Yes	Yes	Yes	No	Yes	Yes	0	Yes	National Science council	1	1	2			According to differents guidelines	1	Yes	No	No	Yes	No	No	No
75	Araujo FMC, Araujo MS et al	central nervous system involvement in dengue	Brazil	2012	No	Yes	Yes	Yes	8	Yes	A brazilian State	Yes	150	deaths from infection diseases /suspected dengue	Yes	2			Yes	Yes	No	2	Yes	No	Yes	84	Yes	Yes	Yes	No	Yes	No	0	Yes	Brazilian Government	2	2	2	lab confirmed cases			0	Yes	No	No	Yes	No	No	No
59	Ron-Guerrero C and Ron Magaña AL	Dengue fatal: reporte de cuatro casos en Nayarait, Mexico	Mexico	2011	Yes	Yes	Yes	Yes	4	Yes	hospital en Mexico	Yes	4	dengue deaths	Yes	0			No	Yes	No	3	Yes	No	Yes	4	Yes	Yes	Yes	No	Yes	Yes	2	No		0	0	0				0	Yes	No	No	Yes	No	No	Yes
49	Nogueira RMR, Schatzmayr HG et al	Dengue virus type 3, Brazil, 2002	Brazil	2005	No	Yes	Yes	Yes	8	Yes	Rio de Janeiro	Yes	1559	dengue cases	Yes	2			No	Yes	Yes	2	Yes	No	Yes	62	Yes	Yes	Yes	No	Yes	Yes	2	Yes	Brazilain Government and fio Cruz	0	0	0	Brazilian MoH			0	Yes	No	No	Yes	No	No	No
66	Tomashel KM, Gregory CJ et al	dengue deaths in puerto rico: Lessons learned from the 2007 epidemic	Puerto Rico	2012	No	Yes	Yes	Yes	8	Yes	the country	Yes	40	dengue suspected/associated deaths	Yes	2			Yes	Yes	No	2	Yes	No	Yes	11	Yes	Yes	Yes	No	Yes	Yes	0	No		0	0					0	Yes	Yes	No	Yes	No	No	No
54	Passos MC and Figueiredo MAA	Mortalidade por dengue no estado da bahia	Brazil	2011	No	Yes	Yes	Yes	6	Yes	estado de bahia, Brazil	Yes	115	dengue deaths	Yes	2			No	Yes	Yes	2	Yes	No	Yes	115	Yes	Yes	Yes	No	Yes	Yes	2	No		0	0	0	Brazilian MoH				Yes	No	No	Yes	No	Yes	Yes
71	Juneja D, Nasa P et al	Clinical profile, intensive care unit course, and outcome of patients admitted in intensive care unit with dengue	India	2011	No	Yes	Yes	Yes	1	Yes	hospital in New Delhi	Yes	198	dengue cases admited in the ICU	Yes	0			Yes	Yes	Yes	2	Yes	No	Yes	12	Yes	Yes	Yes	No	Yes	Yes	0	No		2	2	2	lab confirmed for NS1 or IgM ELISA			0	Yes	No	No	Yes	No	No	No
62	Shamim M	Frequency, Pattern and management of acute abdomen in dengue fever in Karachi, Pakistan	Pakistan	2010	No	Yes	Yes	Yes	8	Yes	hospital in pakistan	Yes	43	dengue cases with acute abodomen	Yes	0			No	Yes	No	2	Yes	No	Yes	2	Yes	Yes	Yes	No	Yes	No	2	No		0	0	0				0	Yes	No	No	Yes	No	No	No
16	Cordeiro, Schatzmayr et al	Dengue and dengue hemorrhagic fever innthe state of Pernambuco 1995-2006	Brazil	2007	No	Yes	Yes	Yes	8	Yes	a Brazilian state	Yes	378374	febrile cases, dengue confirmed cases	No	2		all notified cases	No	Yes	Yes	0	Yes	No	Yes	33	Yes	Yes	Yes	No	Yes	No	0	No		0	0	0			Brazilian MoH	0	Yes	No	No	Yes	No	No	No
23	Gonzales D, Castro O et al.	Classical dengue hemorrhagic fever resulting fromm two dengue infections spaced 20 years or more apart: Havana, Dengue 3 epidemic, 2001-2001	Cuba	2004	No	Yes	Yes	Yes	8	Yes	IPK	Yes	71	dengue patients	Yes	0			No	No	Yes	3	Yes	No	Yes	2	Yes	Yes	Yes	Yes	Yes	Yes	0	No		0	0	0				1	Yes	No	No	Yes	No	No	No
3	Arboleda M, Campuzano M, Restrepo B, Cartagena G.	Caracterizacion Clinica de los casos de dengue hospitalizados en la E.S.E. hospital Antonio Roldan Betancur, Apartado, Antioquia, Colombia 2000	Colombia	2006	Yes	Yes	Yes	Yes	8	Yes	E.S.E. hospital Antonio Roldan Betancur	Yes	57	hospitalizad patiend with dengue	Yes	0			No	Yes	Yes	2	Yes	No	Yes	45	Yes	Yes	Yes	Yes	Yes	Yes	0	Yes	ICMT-CES y ESE hospital	0	0	0	dengue con manifetaciones hemorragica			1	Yes	No	No	Yes	No	No	No
50	Nogueira RMR, de Araujo JMG and Schatzmayr HG	Dengue virues in Brazil, 1986--2006	Brazil	2007	No	Yes	Yes	Yes	8	Yes	Brazil	Yes	243049	dengue reported cases	Yes	2			No	Yes	Yes	2	Yes	No	Yes	338	Yes	Yes	Yes	No	Yes	Yes		Yes	government Brazil and fundacion amapro a pesquisa cientifica e tecnologica	0	0	0	Brazilian MoH			0	Yes	No	No	Yes	No	No	No
26	Jackson ST, Mullings A et al	Dengue infection in patients presenting with neurological manifestations in a dengue endemic population	Jamaica	2008	No	Yes	Yes	Yes	8	Yes	university west indies	Yes	54	401 suspected cases 54 confirmed	Yes	2			No	No	No	2	Yes	No	Yes	2	Yes	Yes	Yes	No	Yes	Yes	2	No		2	2	2				0	Yes	No	No	Yes	No	No	No
86	Adam I, Jumma AM et al	Maternal and perinatal outcomes of dengue in PortSudan, Eastern Sudan	Sudan	2010	Yes	Yes	Yes	Yes	1	Yes	hospitals in port sudan	Yes	78	10820 patients 78 with confirmed dengue	Yes	0			Yes	Yes	No	2	Yes	No	Yes	17	Yes	Yes	Yes	No	Yes	Yes	2	Yes	Pharma Xir	0	0	0				0	Yes	No	No	Yes	No	No	No
87	Pouliot SH, Xiong X et al	MAternal dengue and pregnancy outcomes a systematic review	United States	2010	Yes	Yes	Yes	Yes	0	Yes		Yes	30		Yes	3			Yes	Yes	No	2	Yes	No	Yes	30	Yes	Yes	Yes	No	Yes	Yes	0	No		0	0	0				1	Yes	No	No	Yes	No	No	No
[truncated: 45 more columns]

## Sheet: DataDictionary
Page Number	Prompt	Field Type	Name	Variable Type	Format	Special Info
6	NÂ°	Number	Numero	Number	###
6	Year	Number	fecha	Number	####
6	Number of participants	Number	Numberofparticipants1	Number	None
7	Final number	Number	Finalnumber	Number	####
6	Authors	Text	Authors	Text
6	Title	Text	Title	Text
6	Place/Country	Text	PlaceCountry	Text
6	If other source, describe	Text	Ifothersourcedescribe1	Text
6	If they include the meassures, please describe it	Text	Iftheyincludethemeassurespleasedescribeit1	Text
7	Donnors/Sponsors/Funding source	Text	DonnorsSponsorsFundingsource	Text
7	Description of case clasification	Text	Descriptionofclasification	Text
7	Description of fatal case clasification	Text	descriptionfatalcaseclas	Text
7	Description of case management	Text	Descriptioncasemanagement	Text
6	What was/were the Settings?	Multiline	DescribeSettings1	Text
6	If applicable, Elegibility criteria	Multiline	IfapplicableElegibilitycriteria1	Text
6	Study design	Option	Studydesign1	Text		literature review,cohort study study,case control study,cross-sectional study,case- series report (more than one case report),case- report (just one case report),ecological study
6	Data Source	Option	DataSource1	Text		hospital charts/records,national/provincial/municipal surveillance,hospital charts and surveillance data,other
6	Statisitical methods	Option	Statisiticalmethods1	Text		Odds ratio (OR),Relative Risk (RR),Other
7	Overall interpretation	Option	Overallinterpretation	Text		well conducted,wrongly conucted,could be better
7	Dengue diagnostic	Option	Denguediagnostic	Text		According to WHO 1997 Guidelines,according to WHO 2009 Guidelines,Other clasification
7	Fatal case clasification	Option	Fatalcaseclasification	Text		According to WHO 1997 Guidelines,According to WHO 2009 Guidelines,Other
7	Case Management	Option	CaseManagement	Text		According to WHO 1997 Guidelines,According to WHO 2009 Guidelines,Other
7	Cause of death	Option	Causeofdeath	Text		Only Dengue,Dengue + Comorbidities
		GlobalRecordId	GlobalRecordId	Text
6	There is a description of statitical methods	Checkbox	descriptionofstatmet1	Boolean
7	Income	Checkbox	Income	Boolean
7	Education	Checkbox	Education	Boolean
7	Ocupation	Checkbox	Ocupation	Boolean
7	Social Class/Estrata	Checkbox	SocialClassEstrata	Boolean
7	Gender	Checkbox	Gender	Boolean
7	Ethnicity	Checkbox	Ethnicity	Boolean
7	None	Checkbox	Nonesecondsdh	Boolean
7	Material circumstances	Checkbox	Materiacircumstances	Boolean
7	Social, Environmental o Psychosocial	Checkbox	SocialEnvironmentaloPsychosocial	Boolean
7	Behavioral and Biological	Checkbox	BehavioralandBiological	Boolean
7	Health System	Checkbox	HealthSystem	Boolean
7	None	Checkbox	NoneIntermediarydeterminants	Boolean
6	Show in the title the study's design?	Yes/No	titleandabstract1	YesNo
6	The abstract is informative and sumarize what was done?	Yes/No	Theabstractisinformativeandsumarizewhatwasdone1	YesNo
6	Explain the scientific Bakground/Raional for the study?	Yes/No	ExplainthescientificBakgroundRaionalforthestudy1	YesNo
6	State specific objectives and/or hypothesis	Yes/No	Statespecificobjectivesandorhypothesis1	YesNo
6	The settings are described	Yes/No	Thesettingsaredescribed1	YesNo
6	Describe the type of participants	Yes/No	Describethetypeofparticipants1	YesNo
6	Variables: were clearly defined the outcomes, exposures, predictors, confounders?	Yes/No	Variables1	YesNo
6	There is any description of bias o potential bias	Yes/No	Thereisanydescriptionofbiasopotentialbias1	YesNo
6	There is any explanation about the study size	Yes/No	Thereisanyexplanationaboutthestudysize1	YesNo
6	Explanation about how QUANTItatives variables were handled?	Yes/No	explainquantitatives1	YesNo
6	Explanation about how QUALIitative variables were handled?	Yes/No	Explanationqualitative1	YesNo
7	Report a Final number of patients	Yes/No	Finalpatients	YesNo
7	Provide descriptive data	Yes/No	descriptivedata	YesNo
7	Outcome data: report number of patients with outcome	Yes/No	Outcomedatareport	YesNo
7	Main results: give results with IC95%, crude and adjusted data or estratified by categoryif applicable?	Yes/No	MainresultsgiveresultswithIC95crudeandadjusteddataorestratifiedb	YesNo
7	Report of additional analyses	Yes/No	Reportadditionalanalyses	YesNo
7	There is a summary of key results	Yes/No	summarykeyresults	YesNo
7	The limitations were described	Yes/No	Thelimitationsweredescribed	YesNo
7	Receive any funding support	Yes/No	Receiveanyfundingsupport	YesNo
7	There is any information about Social determinants of health (SDH)	Yes/No	ThereisanyinformationaboutSocialdeterminantsofhealthSDH	YesNo
7	Mention about health care access/opportunity	Yes/No	Mentionabouthealthcareaccessopportunity	YesNo
7	There is mention about the socio-ecoomic and political contex	Yes/No	smentionsocioecoomicandpoliticalcontex	YesNo
7	Included for Analysis	Yes/No	Included	YesNo
6	Article Information	Label/Title	ArticleInformation	Unknown
6	Title and Abstract	Label/Title	TitleAbstract1	Unknown
6	Introduction	Label/Title	Introduction1	Unknown
6	Methods	Label/Title	Methods1	Unknown
7	Results	Label/Title	Results	Unknown
7	Discussion	Label/Title	Discussion	Unknown
7	Dengue Specific Information	Label/Title	DengueSpecificInformation	Unknown
7	Determinants	Label/Title	Determinants	Unknown
7	Information about SDH's 2nd Element	Label/Title	InformationaboutSDHs2ndElement	Unknown
7	Intermediary determinants	Label/Title	Intermediarydeterminants	Unknown
